# Supplementary material for: Cas9-mediated knockout of Ndrg2 enhances the regenerative potential of dendritic cells for wound healing
Source: Nat Commun. 2023 Aug 7;14:4729. doi: 10.1038/s41467-023-40519-z (PMC10406832; doi:10.1038/s41467-023-40519-z)
Supplement: Supplementary file 4 — Source Data [file 41467_2023_40519_MOESM4_ESM.xlsx]

## Sheet: Figure 1i Branch number
Untreated DC	VD/LPS DC	Dexa DC	BM
5	22	24	3
16	34	11	3
14	33	17	0

## Sheet: Figure 1i Branch length
Untreated DC	VD/LPS DC	Dexa DC	BM
320	1362	1577	219
954	2077	1027	310
872	1938	1070	0

## Sheet: Figure 1i total mesh area
Untreated DC	VD/LPS DC	Dexa DC	BM
5108	291607	83798	0
18948	308454	13835	0
78409	373026	27873	0

## Sheet: Figure 1i junction number
Untreated DC	VD/LPS DC	Dexa DC	BM
5	31	58	1
24	145	19	2
17	104	30	0

## Sheet: Figure 1j
	VD			LPS			VD + LPS			Untreated
G-CSF	14	15	14.5	862.5	796	854	180.5	198.5	188	18	14	15
IL-10	16	14	15	212	213	212.5	168	168	169	18	18	17
IL-3	13	12	12.5	91	89	90.5	59.5	59	60	16	14.5	14
LIF	36	42	38	92	88	89	116	124.5	121	39	35	36
IL-1b	10	11	10	1185.5	1257	1233	944	929	933	22	18	16
IL-2	132	127	130	924	928.5	925	257	234	245	127	127.5	125
VEGF	900.5	852	880	391.5	405	402	480	473	479	57	69	59
IL-4	31.5	30	31	75	81	77	77.5	82	79	35	37	39
IL-5	40.5	43	42	104	116	110	91	90	90.5	42	37.5	39
IL-17	29	23.5	27	71	76.5	74	57	57	59	23	28	25
IFNa	96.5	94	95	168.5	182.5	177	147	149	148.5	88	90	89
IL-22	17	21	20	275	302	279	233	200	247	28	21	25.5
IL-9	36	41	27	128	141	135	118.5	120.5	122.5	45	40.5	42.5
IL-13	75	70	71	193	172	177	171.5	170	172	68	76	73.5
IL-27	11	17.5	13	76	75	74	43.5	45	44	12	14.5	13
IL-23	12	20	15	149	161.5	155	116	111.5	112	14	10	13
IFNg	26	31	28	228	199.5	211	152	155	168	32	27	29
IL-12P70	252	289	265	654	706	667	338	295.5	307	348	252	331
sRANKL	63	67.5	65	276.5	246	265	217.5	249	220	69	69	70
IL-17A	199.5	202	200	333	329	330	324	309	313	174	167.5	171.5
IL-7RA	53	50	52	116.5	133	127	97	104	99	56	51	53
IL-15/IL-15R	22	20	20.5	406	383.5	398	311	329.5	324	30.5	22	23
IL-1a	21	14	17	87	80	82	80	89	84	15	17	17.5
IL-19	13	18.5	15	77.5	74	76	61	52	55	20.5	24	23
IL-28	16	19	18	101	94.5	99	75	70	71.5	16	12	14
LEPTIN	120	115	118	448	479	468	392	360.5	388	144	132.5	135
IL-18	60	50	57	327	293.5	317	286.5	287.5	285	48.5	50	52
TNFSF13B	66	70.5	68	162	154	159	149	151	156	77	75	77
BTC	148.5	154	151	770	780	777	579.5	592	588	170	147	166
IL-7	45	48	46	110	117	115	101	89	93	38	45.5	41
IL-33	19.5	15	17	96.5	94.5	95	68	79	74	16	19	18
IL-31	59	66.5	64	151	130	144	120.5	122.5	122	65.5	62	63.5
ST2/IL-33R	217.5	177	189	282	253	275	222	242.5	241	186	189.5	188

## Sheet: Figure 2e
WT	NDRG2-KO
1207.59	33.9848
1990.37	384.5
2002.41	873.778
1310.72	161.865
2384.21	719.071
2154.94	921.74

## Sheet: Figure 4d
Day	Blank Hydrogel	Control DC	NDRG2-KO
0	1	1	1
4	0.971357	0.855	0.861371
7	0.531764	0.574204	0.59926
10	0.250348	0.313955	0.224767
12	0.165224	0.179355	0
14	0.152135	0.154108	0
16	0	0	0

## Sheet: Figure 4e
Ndrg2-KO	Control	Blank
802.979	339.83	110.173
411.009	487.792	212.925
478.78	548.71	143.524
422.299	543.874	161.846
440.873	389.637	153.205
463.349	372.643
446.224	539.584
470.768	240.704
507.81	364.001
869.146	399.422
630.523	334.181
455.614

## Sheet: Figure 4f
Ndrg2-KO	Control	Blank
97.7071	9.09059	10.1802
47.4973	8.91729	37.2339
28.3806	15.2888	3.67899
14.1968	0.0489967	27.0765
52.6694	47.6531	1.84511
40.8031	34.3772

## Sheet: Figure 4i
Day	Control DC	Unseeded Gel	NDRG2-KO
0	1	1	1
3	1	1	1
5	0.969796	1	1
7	0.700113	0.778005	0.800893
10	0.390671	0.473147	0.421369
13	0.208735	0.345016	0.1756
16	0.189741	0.199315	0
19	0.0314135	0.127277	0
21	0	0	0

[truncated: 2 more sheets: Figure 4j, Figure 5d]
